# Supplementary material for: Can training on ex-vivo models increase neurointerventionalists’ subjective self-confidence in the operating room?
Source: PLoS One. 2022 Feb 22;17(2):e0264180. doi: 10.1371/journal.pone.0264180 (PMC8863251; doi:10.1371/journal.pone.0264180)
Supplement: S1 File — (XLSX) [file pone.0264180.s001.xlsx]

## Sheet: tabelle
subject	How often assisted with a thrombectomy ?	How many thrombectomies have you performed on your own?	Experience with silicone models?	Experience with computer simulators?	Experience with which models?	Before: Training on silicone model realistic?	Before: Training on computer simulator realistic ?	Before: Important to train on models before thrombectomies?	Before: Evaluate your own	Before: Prepared for patient care?	After: Training on silicone model realistic?	After: Training on computer simulator realistic?	More time on silicone model?	More time on computer simulator?	Expectations fulfilled?	After: Evaluate your own	Agreement to statement	Training on silicone model before patient care?	Training on computer simulator before patient care?	Training on models helpful?	Most suitable model?	After: Prepared for patient care?
30	>49	>49	yes	yes	all	slightly realistic	slightly realistic	yes	advanced	yes	slightly realistic	slightly realistic	no	no	yes	advanced	abilities CS worse than abilities in real life	yes	yes	yes	AM-SM-CS	yes
10	0	0	yes	no	SM	slightly realistic	slightly realistic	yes	moderate	no	not realistic	slightly realistic	no	yes	yes	moderate	abilities CS are worse than abilities in real life	no	yes	yes	CS-SM-AM	yes
11	0	0	no	no	none	not realistic	not realistic	yes	inexperienced	no	slightly realistic	very realistic	yes	no	yes	-	abilities CS match with abilities in real life	yes	yes	yes	CS-SM-AM	yes
16	0	0	no	no	AM	slightly realistic	slightly realistic	yes	inexperienced	no	very realistic	very realistic	no	yes	-	inexperienced	abilities CS match with abilities in real life	-	-	-	-	-
25	0	0	no	yes	CS	slightly realistic	slightly realistic	yes	inexperienced	no	very realistic	very realistic	yes	yes	yes	moderate	abilities CS are better than abilities in real life	yes	yes	-	-	yes
1	<10	0	no	no	none	-	-	-	advanced	no	-	slightly realistic	-	no	yes	inexperienced	abilities CS are worse than abilities in real life	-	yes	yes	-	no
2	<10	0	yes	yes	SM&CS	not realistic	very realistic	yes	inexperienced	no	slightly realistic	very realistic	no	yes	yes	inexperienced	abilities CS are better than abilities in real life	yes	yes	-	CS-AM-SM	no
6	<10	0	yes	yes	SM&CS	slightly realistic	slightly realistic	yes	inexperienced	no	slightly realistic	very realistic	yes	yes	yes	moderate	abilities CS are better than abilities in real life	yes	yes	yes	CS-AM-SM	yes
9	<10	0	no	no	none	very realistic	slightly realistic	yes	inexperienced	no	slightly realistic	slightly realistic	yes	yes	yes	inexperienced	abilities CS match with abilities in real life	yes	yes	yes	-	yes
19	<10	0	yes	yes	SM&CS	slightly realistic	slightly realistic	yes	inexperienced	yes	slightly realistic	slightly realistic	no	yes	yes	inexperienced	abilities CS are better than abilities in real life	yes	yes	neutral	AM-SM-CS	yes
20	<10	0	yes	yes	all	slightly realistic	slightly realistic	yes	inexperienced	no	slightly realistic	slightly realistic	yes	yes	yes	moderate	abilities CS are worse than abilities in real life	yes	yes	-	CS-AM-SM	yes
21	<10	0	no	no	none	slightly realistic	slightly realistic	yes	moderate	no	slightly realistic	very realistic	yes	yes	yes	moderate	abilities CS match with abilities in real life	no	yes	-	-	yes
22	<10	0	no	no	AM	slightly realistic	slightly realistic	yes	inexperienced	no	not realistic	very realistic	no	yes	yes	inexperienced	abilities CS are better than abilities in real life	yes	yes	yes	-	yes
23	<10	0	no	no	none	very realistic	very realistic	yes	inexperienced	no	very realistic	very realistic	no	yes	yes	inexperienced	abilities CS match with abilities in real life	-	yes	-	-	yes
35	<10	0	no	yes	CS	slightly realistic	slightly realistic	yes	moderate	no	slightly realistic	very realistic	yes	yes	yes	moderate	abilities CS match with abilities in real life	yes	yes	neutral	AM-CS-SM	yes
12	10-49	0	yes	no	SM	slightly realistic	slightly realistic	yes	inexperienced	no	slightly realistic	very realistic	no	yes	yes	inexperienced	abilities CS are better than abilities in real life	yes	yes	neutral	AM-CS-SM	yes
24	10-49	0	yes	yes	SM&AM	slightly realistic	very realistic	yes	inexperienced	no	slightly realistic	very realistic	no	yes	yes	inexperienced	abilities CS match with abilities in real life	yes	yes	neutral	-	yes
3	<10	<10	yes	no	SM	slightly realistic	very realistic	yes	inexperienced	no	slightly realistic	slightly realistic	yes	yes	yes	moderate	abilities CS match with abilities in real life	yes	yes	yes	CS-SM-AM	yes
5	<10	<10	no	yes	CS	slightly realistic	slightly realistic	yes	inexperienced	no	slightly realistic	very realistic	yes	yes	yes	inexperienced	abilities CS are better than abilities in real life	yes	yes	yes	-	no
4	10-49	<10	no	no	none	slightly realistic	slightly realistic	yes	inexperienced	no	very realistic	very realistic	no	yes	yes	inexperienced	abilities CS are better than abilities in real life	yes	yes	neutral	AM-CS-SM	yes
13	10-49	<10	no	no	none	slightly realistic	slightly realistic	yes	inexperienced	no	slightly realistic	very realistic	no	yes	yes	moderate	abilities CS match with abilities in real life	no	yes	-	CS-AM-SM	yes
33	10-49	<10	yes	yes	all	slightly realistic	slightly realistic	yes	moderate	yes	slightly realistic	slightly realistic	no	yes	yes	moderate	abilities CS are better than abilities in real life	yes	yes	yes	AM-SM-CS	yes
15	>49	<10	yes	no	SM	slightly realistic	not realistic	no	moderate	yes	not realistic	slightly realistic	no	yes	no	moderate	abilities CS match with abilities in real life	no	yes	neutral	-	yes
18	>49	<10	yes	yes	SM&CS	slightly realistic	slightly realistic	yes	moderate	no	slightly realistic	very realistic	no	yes	yes	moderate	abilities CS match with abilities in real life	no	yes	yes	-	yes
29	>49	<10	yes	yes	all	slightly realistic	slightly realistic	yes	moderate	yes	slightly realistic	slightly realistic	yes	yes	yes	moderate	abilities CS are better than abilities in real life	yes	yes	yes	AM-CS-SM	no
8	10-49	10-49	yes	yes	SM&CS	slightly realistic	slightly realistic	yes	moderate	yes	slightly realistic	slightly realistic	yes	yes	yes	moderate	abilities CS are worse than abilities in real life	yes	yes	yes	-	yes
17	10-49	10-49	yes	yes	all	slightly realistic	slightly realistic	yes	moderate	no	slightly realistic	very realistic	no	yes	no	moderate	abilities CS match with abilities in real life	no	yes	neutral	-	yes
7	>49	10-49	yes	yes	SM&CS	slightly realistic	slightly realistic	yes	advanced	yes	slightly realistic	slightly realistic	yes	yes	yes	advanced	abilities CS are worse than abilities in real life	yes	yes	yes	-	yes
14	>49	10-49	yes	yes	SM&CS	slightly realistic	not realistic	yes	moderate	yes	not realistic	slightly realistic	no	yes	yes	advanced	abilities CS are better than abilities in real life	no	yes	yes	-	yes
31	>49	10-49	yes	yes	all	slightly realistic	very realistic	yes	advanced	yes	slightly realistic	very realistic	no	yes	yes	advanced	abilities CS match with abilities in real life	yes	yes	yes	-	yes
34	10-49	>49	yes	yes	all	slightly realistic	slightly realistic	yes	moderate	yes	slightly realistic	slightly realistic	no	no	yes	moderate	abilities CS match with abilities in real life	yes	yes	neutral	CS-AM-SM	yes
26	>49	>49	yes	yes	all	not realistic	slightly realistic	yes	advanced	yes	slightly realistic	slightly realistic	no	no	-	advanced	abilities CS are worse than abilities in real life	yes	yes	yes	-	yes
27	>49	>49	yes	yes	all	slightly realistic	very realistic	yes	moderate	yes	slightly realistic	very realistic	no	yes	-	-	-	-	-	-	-	-
28	>49	>49	yes	yes	all	slightly realistic	slightly realistic	yes	moderate	yes	slightly realistic	-	-	-	-	-	-	-	-	-	-	-
32	>49	>49	yes	yes	all	slightly realistic	slightly realistic	yes	moderate	yes	not realistic	3	no	no	yes	moderate	abilities CS match with abilities in real life	yes	yes	neutral	-	yes
36	>49	>49	yes	no	SM	slightly realistic	not realistic	yes	advanced	yes	slightly realistic	slightly realistic	no	no	yes	moderate	abilities CS match with abilities in real life	yes	yes	yes	-	yes
			legend
			CS	Computer simulator
			AM	Animal model
			SM	Silicone model
